# Supplementary material for: The Steric Effect in Preparations of Vanadium(II)/(III) Dinitrogen Complexes of Triamidoamine Ligands Bearing Bulky Substituents
Source: Molecules. 2022 Sep 9;27(18):5864. doi: 10.3390/molecules27185864 (PMC9500765; doi:10.3390/molecules27185864)
Supplement: Supplementary file 1 [file molecules-27-05864-s001.zip]

Archive with 2 entries (2 files):
- Molecules_SI.pdf
- __MACOSX/._Molecules_SI.pdf
